# Supplementary material for: The Role of Cytokines Produced via the NLRP3 Inflammasome in Mouse Macrophages Stimulated with Dental Calculus in Osteoclastogenesis
Source: Int J Mol Sci. 2021 Nov 18;22(22):12434. doi: 10.3390/ijms222212434 (PMC8618367; doi:10.3390/ijms222212434)
Supplement: Supplementary file 1 [file ijms-22-12434-s001.zip]

Archive with 1 entries (1 files):
- ijms-1445735-supplementary.pptx
